# Supplementary material for: ZNF703 promotes tumor progression in ovarian cancer by interacting with HE4 and epigenetically regulating PEA15
Source: J Exp Clin Cancer Res. 2020 Nov 27;39:264. doi: 10.1186/s13046-020-01770-0 (PMC7693506; doi:10.1186/s13046-020-01770-0)
Supplement: Supplementary file 10 — Additional file 10. : Original Figs. 5a-e with each individual. [file 13046_2020_1770_MOESM10_ESM.zip]

Archive with 5 entries (5 files):
- Additional file 10 Original Figures 5a.pdf
- Additional file 10 Original Figures 5b.pdf
- Additional file 10 Original Figures 5c.pdf
- Additional file 10 Original Figures 5d.pdf
- Additional file 10 Original Figures 5e.pdf
